# Supplementary material for: Biomimetic Chromatography/QSAR Investigations in Modeling Properties Influencing the Biological Efficacy of Phenoxyacetic Acid-Derived Congeners
Source: Molecules. 2025 Feb 4;30(3):688. doi: 10.3390/molecules30030688 (PMC11819946; doi:10.3390/molecules30030688)
Supplement: Supplementary file 1 [file molecules-30-00688-s001.zip]

Archive with 1 entries (1 files):
- molecules-3418779-supplementary.pdf
